# Supplementary material for: Key factors influencing public health students and curricula in India: Recommendations from a mixed methods analysis
Source: PLoS One. 2023 Feb 9;18(2):e0279114. doi: 10.1371/journal.pone.0279114 (PMC9910711; doi:10.1371/journal.pone.0279114)
Supplement: S1 File — (XLSX) [file pone.0279114.s002.xlsx]

## Sheet: Sheet1
Landscape Analysis of Capacity Strengthening Institutions in India
Institution Name	Location	Link to webpage	Public Health Qualifications	Core Competencies	Main topic areas covered	Est. Number of Students	Other Qualification offered	Main Topic Areas	Est. Number of Students	Faculty - Fulltime	Faculty - visiting/adjunct	Teaching modes	Academic Collaborators - India	Academic Collaborators - Int'l	Tuition including scholarships	Mentorship Model
